# Supplementary material for: The ant genus Tetramorium Mayr in the Afrotropical region (Hymenoptera, Formicidae, Myrmicinae): synonymisation of Decamorium Forel under Tetramorium, and taxonomic revision of the T. decem species group
Source: Zookeys. 2014 May 28;(411):67–103. doi: 10.3897/zookeys.411.7260 (PMC4042819; doi:10.3897/zookeys.411.7260)
Supplement: XML Treatment for Tetramorium decem [file zookeys.411.7260-treatment1.xml]

<!DOCTYPE tp:taxon-treatment
  PUBLIC "-//TaxonX//DTD Taxonomic Treatment Publishing DTD v0 20100105//EN" "tax-treatment-NSO.dtd">
<tp:taxon-treatment xmlns:tp="http://www.plazi.org/taxpub"><tp:treatment-meta><mixed-citation publication-type="journal"><person-group><name><surname>Hita Garcia</surname><given-names>Francisco</given-names></name><name><surname>Fisher</surname><given-names>Brian L.</given-names></name></person-group><article-title>The ant genus <italic>Tetramorium</italic> Mayr in the Afrotropical region (Hymenoptera, Formicidae, Myrmicinae): synonymisation of <italic>Decamorium</italic> Forel under <italic>Tetramorium</italic>, and taxonomic revision of the <italic>T. decem</italic> species group</article-title><source>Zookeys</source><day>28</day><month>5</month><year>2014</year><volume>2014</volume><issue>411</issue><fpage>67</fpage><lpage>103</lpage><pub-id pub-id-type="doi">10.3897/zookeys.411.7260</pub-id></mixed-citation></tp:treatment-meta><tp:nomenclature><tp:taxon-name>
                        <tp:taxon-name-part taxon-name-part-type="genus">Tetramorium</tp:taxon-name-part>
                        <tp:taxon-name-part taxon-name-part-type="species">decem</tp:taxon-name-part>
                    </tp:taxon-name><tp:taxon-authority>Forel, 1913a</tp:taxon-authority><tp:taxon-status xmlns:xlink="http://www.w3.org/1999/xlink" xlink:type="simple">comb. r.</tp:taxon-status><xref ref-type="fig" rid="F1">Figs 1A</xref><xref ref-type="fig" rid="F2">, 2A</xref><xref ref-type="fig" rid="F2">, 2B</xref><xref ref-type="fig" rid="F3">, 3</xref><xref ref-type="fig" rid="F6">, 6A</xref><xref ref-type="fig" rid="F8">, 8</xref><tp:nomenclature-citation-list><tp:nomenclature-citation><tp:taxon-name>Tetramorium (Decamorium) decem</tp:taxon-name><comment> Forel, 1913a: 121. [Combination in <italic><tp:taxon-name>Decamorium</tp:taxon-name></italic> by <xref ref-type="bibr" rid="B58">Wheeler 1922</xref>: 906; senior synonym of <italic><tp:taxon-name>Decamorium ultor</tp:taxon-name></italic> by <xref ref-type="bibr" rid="B6">Bolton 1976</xref>: 298.]</comment></tp:nomenclature-citation></tp:nomenclature-citation-list></tp:nomenclature><tp:treatment-sec sec-type="Type material"><title>Type material.</title><p><bold>Lectotype</bold> [designated here], pinned worker, ZIMBABWE, Redbank, <named-content xmlns:xlink="http://www.w3.org/1999/xlink" content-type="dwc:verbatimCoordinates" xlink:type="simple">19.98333S, 28.37759E</named-content>, 7.IV.1912 (<italic>G. Arnold</italic>) (MHNG: <ext-link xmlns:xlink="http://www.w3.org/1999/xlink" ext-link-type="uri" xlink:href="http://data.antweb.org/specimen/CASENT0909196" xlink:type="simple">CASENT0909196</ext-link>) [examined]. <bold>Paralectotypes</bold> [designated here], seven pinned workers with same data as lectotype (BMNH: <ext-link xmlns:xlink="http://www.w3.org/1999/xlink" ext-link-type="uri" xlink:href="http://data.antweb.org/specimen/CASENT0901035" xlink:type="simple">CASENT0901035</ext-link>; MHNG: <ext-link xmlns:xlink="http://www.w3.org/1999/xlink" ext-link-type="uri" xlink:href="http://data.antweb.org/specimen/CASENT0248316" xlink:type="simple">CASENT0248316</ext-link>; MSNG: <ext-link xmlns:xlink="http://www.w3.org/1999/xlink" ext-link-type="uri" xlink:href="http://data.antweb.org/specimen/CASENT0904789" xlink:type="simple">CASENT0904789</ext-link>) [examined].</p><p>[Note: the GPS data of the type locality was not provided by the locality label or the original description. The data presented above is based on our own geo-referencing <!--PageBreak--><!--PageBreak-->of the town of Redbank located in the Matabeleland North Province. Consequently, the location should be considered as an approximation and not the exact position of the type locality.]</p></tp:treatment-sec><tp:treatment-sec sec-type="Non-type material"><title>Non-type material.</title><p>KENYA: Coastal Province, Malindi District, Arabuko Sokoke Forest, <named-content xmlns:xlink="http://www.w3.org/1999/xlink" content-type="dwc:verbatimCoordinates" xlink:type="simple">3.28S, 39.97E</named-content>, 75 m, Brachystegia forest, 26.V.2001 (<italic>R.R. Snelling &amp; D.J. Martins</italic>); Coastal Province, Malindi District, Arabuko Sokoke Forest, <named-content xmlns:xlink="http://www.w3.org/1999/xlink" content-type="dwc:verbatimCoordinates" xlink:type="simple">3.32111S, 39.92944E</named-content>, ca. 50 m, VI.2009 (<italic>F. Hita Garcia &amp; G. Fischer</italic>); TANZANIA: Mkomazi Game Reserve, Ibaya, <named-content xmlns:xlink="http://www.w3.org/1999/xlink" content-type="dwc:verbatimCoordinates" xlink:type="simple">3.96667S, 37.8E</named-content>, in burnt grassland, 19.–20.XI.1994 (<italic>A. Russel-Smith</italic>).</p><fig id="F8" position="float" orientation="portrait"><label>Figure 8.</label><caption><p><italic><tp:taxon-name>Tetramorium decem</tp:taxon-name></italic> non-type worker (<ext-link xmlns:xlink="http://www.w3.org/1999/xlink" ext-link-type="uri" xlink:href="http://data.antweb.org/specimen/CASENT0914088" xlink:type="simple">CASENT0914088</ext-link>). <bold>A</bold> Body in profile <bold>B</bold> Body in dorsal view <bold>C</bold> Head in full-face view.</p></caption><graphic xmlns:xlink="http://www.w3.org/1999/xlink" xlink:href="zookeys-411-067-g008.jpg" position="float" orientation="portrait" xlink:type="simple"/></fig></tp:treatment-sec><tp:treatment-sec sec-type="Diagnosis"><title>Diagnosis.</title><p><italic><tp:taxon-name>Tetramorium decem</tp:taxon-name></italic> can be recognised by the following combination of characters: relatively larger species (HW 0.59–0.62; WL 1.02–1.16); propodeal teeth relatively longer (PSLI 17–19); petiolar node in profile around 1.2 to 1.3 times higher than long (LPeI 77–82); dorsum of promesonotum unsculptured, smooth, and very shiny; strongly bicoloured species with dark brown or black gaster contrasting with light brown to reddish brown remainder of body.</p></tp:treatment-sec><tp:treatment-sec sec-type="Worker measurements"><title>Worker measurements</title><p><bold>(N=15).</bold> HL 0.71–0.74 (0.72); HW 0.59–0.62 (0.60); SL 0.42–0.45 (0.43); EL 0.19–0.21 (0.20); PH 0.33–0.37 (0.35); PW 0.47–0.50 (0.48); WL 1.02–1.16 (1.06); PSL 0.12–0.14 (0.13); PTL 0.25–0.27 (0.26); PTH 0.31–0.34 (0.33); PTW 0.22–0.24 (0.23); PPL 0.24–0.27 (0.25); PPH 0.32–0.36 (0.34); PPW 0.32–0.36 (0.34); CI 83–85 (84); SI 70–76 (72); OI 32–34 (33); DMI 41–47 (45); LMI 32–34 (33); PSLI 17–19 (18); PeNI 46–51 (48); LPeI 77–82 (80); DPeI 85–92 (88); PpNI 67–76 (70); LPpI 71–77 (75); DPpI 128–138 (133); PPI 143–149 (147).</p><!--PageBreak--></tp:treatment-sec><tp:treatment-sec sec-type="Worker description"><title>Worker description.</title><p>Head much longer than wide (CI 83–85); posterior head margin weakly concave. Anterior clypeal margin with distinct, but often shallow median impression. Frontal carinae strongly developed and noticeably raised forming dorsal margin of very well-developed antennal scrobes, curving down ventrally and anteriorly halfway between posterior eye margin and posterior head margin and forming posterior and parts of ventral scrobe margins; antennal scrobes very well developed, deep and with clearly defined margins, but ventral margin less strongly developed, median scrobal carina absent. Antennal scapes short, not reaching posterior head margin (SI 70–76). Eyes very large (OI 32–34). Mesosomal outline in profile flat to weakly convex, relatively low and elongate (LMI 32–34), moderately to strongly marginate from lateral to dorsal mesosoma; promesonotal suture absent; metanotal groove present, distinct, and clearly impressed. Propodeal spines short, elongate-triangular, and moderately acute (PSLI 17–19), propodeal lobes short, triangular, and usually blunt, always significantly shorter than propodeal spines. Tibiae and femorae strongly swollen. Petiolar node nodiform with moderately rounded antero- and posterodorsal margins, around 1.2 to 1.3 times higher than long (LPeI 77–82), anterior and posterior faces approximately parallel, anterodorsal and posterodorsal margins situated at about the same height, petiolar dorsum clearly convex; node in dorsal view between 1.1 to 1.2 times longer than wide (DPeI 85–92), in dorsal view pronotum around 2.0 to 2.2 times wider than petiolar node (PeNI 46–51). Postpetiole in profile globular to subglobular, approximately 1.3 to 1.4 times higher than long (LPpI 71–77); in dorsal view around 1.3 to 1.4 times wider than long (DPpI 128–138), pronotum between 1.3 to 1.5 times wider than postpetiole (PpNI 67–76). Postpetiole in profile usually appearing less voluminous than petiolar node, postpetiole in dorsal view around 1.4 to 1.5 times wider than petiolar node (PPI 143–149). Mandibles and clypeus usually fully unsculptured, smooth, and shining, mandibles sometimes with few traces of rugulae apically; cephalic dorsum between frontal carinae mostly unsculptured and shiny, median ruga present and distinct, cephalic dorsum also puncticulate to punctate throughout its length, posteriorly close to posterior head margin especially pronounced; scrobal area partly unsculptured, smooth and shiny and partly merging with surrounding rugose sculpture on sides of head. Ground sculpture on head usually weak to absent. Dorsum of mesosoma mostly unsculptured, smooth and shiny with scattered punctures, rarely with few traces of rugulae; lateral mesosoma longitudinally rugose and very conspicuously reticulate-punctate except for mostly unsculptured lateral pronotum and katepisternum. Forecoxae unsculptured, smooth, and shining. Petiolar node and postpetiole superficially longitudinally rugulose or irregularly rugulose superimposed on conspicuous but relatively weak reticulate-punctate ground sculpture. Mesosoma and waist segments appearing mostly matt. First gastral tergite unsculptured, smooth, and shiny. Pilosity and pubescence greatly reduced: head with few pairs of moderately long, standing hairs, anterior pronotum with one long pair, waist segments sometimes with one long pair each, and sometimes first gastral tergite with one long pair; appressed pubescence present everywhere on body, but noticeable only on antennae, cephalic dorsum, legs, and first gastral <!--PageBreak--><!--PageBreak-->tergite. Anterior edges of antennal scapes and dorsal (outer) surfaces of hind tibiae with appressed hairs. Body strongly bicoloured with dark brown to black gaster contrasting with light brown to reddish brown remainder.</p></tp:treatment-sec><tp:treatment-sec sec-type="Distribution"><title>Distribution and biology.</title><p>The distribution range of <italic><tp:taxon-name>Tetramorium decem</tp:taxon-name></italic> is far smaller than previously thought (<xref ref-type="fig" rid="F3">Fig. 3</xref>). Indeed, most of the material listed in the literature as <italic><tp:taxon-name>Tetramorium decem</tp:taxon-name></italic> or labelled as such in museum collections turned out to be either <italic><tp:taxon-name>Tetramorium ultor</tp:taxon-name></italic> or <italic><tp:taxon-name>Tetramorium venator</tp:taxon-name></italic>, while only a few collections proved to be genuine <italic><tp:taxon-name>Tetramorium decem</tp:taxon-name></italic>. Based on the redefined species definition, <italic><tp:taxon-name>Tetramorium decem</tp:taxon-name></italic> is only known from the type locality in Zimbabwe and two additional localities in East Africa: Arabuko Sokoke in Kenya and Mkomazi in Tanzania. Nevertheless, if more extensive sampling efforts are undertaken in East Africa, <italic><tp:taxon-name>Tetramorium decem</tp:taxon-name></italic> is likely to be found in more localities in Kenya, Tanzania, and Zimbabwe. Like <italic><tp:taxon-name>Tetramorium uelense</tp:taxon-name></italic> and <italic><tp:taxon-name>Tetramorium ultor</tp:taxon-name></italic>, <italic><tp:taxon-name>Tetramorium decem</tp:taxon-name></italic> prefers arid habitats, such as savannah and woodland. Based on <xref ref-type="bibr" rid="B1">Arnold (1917)</xref> and the collection label from some material from Arabuko Sokoke, <italic><tp:taxon-name>Tetramorium decem</tp:taxon-name></italic> nests in sandy soil. The diet consists of termites, as with most other members of the species group.</p></tp:treatment-sec><tp:treatment-sec sec-type="Discussion"><title>Discussion.</title><p><italic><tp:taxon-name>Tetramorium decem</tp:taxon-name></italic> is the core species of the group, and was the type species for the description of the subgenus <italic><tp:taxon-name>Decamorium</tp:taxon-name></italic> by <xref ref-type="bibr" rid="B24">Forel (1913a)</xref>. It is perhaps the most conspicuous species of the group. Its bicolouration, larger size, lack of sculpture on the mesosomal dorsum, and a higher petiolar node render it immediately recognisable. The mostly unsculptured, smooth and shiny mesosomal dorsum distinguishes <italic><tp:taxon-name>Tetramorium decem</tp:taxon-name></italic> from <italic><tp:taxon-name>Tetramorium raptor</tp:taxon-name></italic> and <italic><tp:taxon-name>Tetramorium uelense</tp:taxon-name></italic>, in which the dorsum of the mesosoma is clearly longitudinally rugose/rugulose. <italic><tp:taxon-name>Tetramorium ultor</tp:taxon-name></italic> and <italic><tp:taxon-name>Tetramorium venator</tp:taxon-name></italic> both share the lack of sculpture on the mesosomal dorsum with <italic><tp:taxon-name>Tetramorium decem</tp:taxon-name></italic>, but can still be easily separated from the latter. <italic><tp:taxon-name>Tetramorium decem</tp:taxon-name></italic> is generally larger in size (WL 1.02–1.16), has longer propodeal spines (PSLI 17–19) and is also conspicuously bicoloured, whereas <italic><tp:taxon-name>Tetramorium ultor</tp:taxon-name></italic> and <italic><tp:taxon-name>Tetramorium venator</tp:taxon-name></italic> are smaller species (WL 0.85–0.98) with significantly shorter propodeal teeth (PSLI 9–13) and a more uniform brown to black body colouration. In addition, <italic><tp:taxon-name>Tetramorium decem</tp:taxon-name></italic> also has a higher petiolar node, in profile around 1.2 to 1.3 times higher than long (LPeI 77–82), compared to the other two, in which the node in profile is only around 1.0 to 1.2 times higher than long (LPeI 86–100). The species that appears to be morphologically closest to <italic><tp:taxon-name>Tetramorium decem</tp:taxon-name></italic> is <italic><tp:taxon-name>Tetramorium uelense</tp:taxon-name></italic>. Both species share the large body, bicolouration, and preference for arid habitats. However, in addition to the sculpture on the mesosoma, <italic><tp:taxon-name>Tetramorium uelense</tp:taxon-name></italic> also has a lower petiolar node, in profile around 1.1 times higher than long (LPeI 88–93). Another character that is shared between <italic><tp:taxon-name>Tetramorium decem</tp:taxon-name></italic> and <italic><tp:taxon-name>Tetramorium uelense</tp:taxon-name></italic> but absent in the other species of the group is the development of the ventral margin of the antennal scrobe. In <italic><tp:taxon-name>Tetramorium raptor</tp:taxon-name></italic>, <italic><tp:taxon-name>Tetramorium ultor</tp:taxon-name></italic>, and <italic><tp:taxon-name>Tetramorium venator</tp:taxon-name></italic> the margin is clearly and well defined, while in <italic><tp:taxon-name>Tetramorium decem</tp:taxon-name></italic> and <italic><tp:taxon-name>Tetramorium uelense</tp:taxon-name></italic> it is less so and merges more with the surrounding rugose sculpture.</p></tp:treatment-sec><tp:treatment-sec sec-type="Variation"><title>Variation.</title><p>Based on the available material we did not observe any significant form of intraspecific variation in <italic><tp:taxon-name>Tetramorium decem</tp:taxon-name></italic>.</p><!--PageBreak--></tp:treatment-sec><tp:treatment-sec><!--Section generated to contain objects referenced in tp:taxon-treatment.--><fig id="F1" position="float" orientation="portrait"><label>Figure 1.</label><caption><p>Anterior head showing varying development of the clypeal shield. <bold>A</bold> <italic><tp:taxon-name>Tetramorium decem</tp:taxon-name></italic> (<ext-link xmlns:xlink="http://www.w3.org/1999/xlink" ext-link-type="uri" xlink:href="http://data.antweb.org/specimen/CASENT0914088" xlink:type="simple">CASENT0914088</ext-link>) <bold>B</bold> <italic><tp:taxon-name>Tetramorium nodiferum</tp:taxon-name></italic> (<ext-link xmlns:xlink="http://www.w3.org/1999/xlink" ext-link-type="uri" xlink:href="http://data.antweb.org/specimen/CASENT0217218" xlink:type="simple">CASENT0217218</ext-link>) <bold>C</bold> <italic><tp:taxon-name>Tetramorium simulator</tp:taxon-name></italic> (<ext-link xmlns:xlink="http://www.w3.org/1999/xlink" ext-link-type="uri" xlink:href="http://data.antweb.org/specimen/CASENT0914089" xlink:type="simple">CASENT0914089</ext-link>) <bold>D</bold> <italic><tp:taxon-name>Tetramorium aculeatum</tp:taxon-name></italic> (<ext-link xmlns:xlink="http://www.w3.org/1999/xlink" ext-link-type="uri" xlink:href="http://data.antweb.org/specimen/CASENT0235778" xlink:type="simple">CASENT0235778</ext-link>) <bold>E</bold> <italic><tp:taxon-name>Tetramorium anodontion</tp:taxon-name></italic> Bolton (<ext-link xmlns:xlink="http://www.w3.org/1999/xlink" ext-link-type="uri" xlink:href="http://data.antweb.org/specimen/CASENT0102334" xlink:type="simple">CASENT0102334</ext-link>) <bold>F</bold> <italic><tp:taxon-name>Tetramorium diomandei</tp:taxon-name></italic> Bolton (<ext-link xmlns:xlink="http://www.w3.org/1999/xlink" ext-link-type="uri" xlink:href="http://data.antweb.org/specimen/CASENT0901166" xlink:type="simple">CASENT0901166</ext-link>) <bold>G</bold> <italic><tp:taxon-name>Tetramorium hecate</tp:taxon-name></italic> Hita Garcia &amp; Fisher (<ext-link xmlns:xlink="http://www.w3.org/1999/xlink" ext-link-type="uri" xlink:href="http://data.antweb.org/specimen/CASENT0248334" xlink:type="simple">CASENT0248334</ext-link>) <bold>H</bold> <italic><tp:taxon-name>Tetramorium melanogyna</tp:taxon-name></italic> Mann (<ext-link xmlns:xlink="http://www.w3.org/1999/xlink" ext-link-type="uri" xlink:href="http://data.antweb.org/specimen/CASENT0199931" xlink:type="simple">CASENT0199931</ext-link>) <bold>I</bold> <italic><tp:taxon-name>Tetramorium sericeiventre</tp:taxon-name></italic> (<ext-link xmlns:xlink="http://www.w3.org/1999/xlink" ext-link-type="uri" xlink:href="http://data.antweb.org/specimen/CASENT0235773" xlink:type="simple">CASENT0235773</ext-link>).</p></caption><graphic xmlns:xlink="http://www.w3.org/1999/xlink" xlink:href="zookeys-411-067-g001.jpg" position="float" orientation="portrait" xlink:type="simple"/></fig><fig id="F2" position="float" orientation="portrait"><label>Figure 2.</label><caption><p>Head in full-face view and body in profile. <bold>A, B</bold> <italic><tp:taxon-name>Tetramorium decem</tp:taxon-name></italic> (<ext-link xmlns:xlink="http://www.w3.org/1999/xlink" ext-link-type="uri" xlink:href="http://data.antweb.org/specimen/CASENT0914087" xlink:type="simple">CASENT0914087</ext-link>) <bold>C, D</bold> <italic><tp:taxon-name>Tetramorium simulator</tp:taxon-name></italic> (<ext-link xmlns:xlink="http://www.w3.org/1999/xlink" ext-link-type="uri" xlink:href="http://data.antweb.org/specimen/CASENT0914089" xlink:type="simple">CASENT0914089</ext-link>).</p></caption><graphic xmlns:xlink="http://www.w3.org/1999/xlink" xlink:href="zookeys-411-067-g002.jpg" position="float" orientation="portrait" xlink:type="simple"/></fig><fig id="F3" position="float" orientation="portrait"><label>Figure 3.</label><caption><p>Map of sub-Saharan Africa showing the known distribution ranges of the five members of the <italic><tp:taxon-name>Tetramorium decem</tp:taxon-name></italic> species group: <italic><tp:taxon-name>Tetramorium decem</tp:taxon-name></italic> (filled circle), <italic><tp:taxon-name>Tetramorium raptor</tp:taxon-name></italic> (empty circle), <italic><tp:taxon-name>Tetramorium uelense</tp:taxon-name></italic> (filled square), <italic><tp:taxon-name>Tetramorium ultor</tp:taxon-name></italic> (empty square), and <italic><tp:taxon-name>Tetramorium venator</tp:taxon-name></italic> (star).</p></caption><graphic xmlns:xlink="http://www.w3.org/1999/xlink" xlink:href="zookeys-411-067-g003.jpg" position="float" orientation="portrait" xlink:type="simple"/></fig><fig id="F6" position="float" orientation="portrait"><label>Figure 6.</label><caption><p>Body in profile. <bold>A</bold> <italic><tp:taxon-name>Tetramorium decem</tp:taxon-name></italic> (<ext-link xmlns:xlink="http://www.w3.org/1999/xlink" ext-link-type="uri" xlink:href="http://data.antweb.org/specimen/CASENT0914088" xlink:type="simple">CASENT0914088</ext-link>) <bold>B</bold> <italic><tp:taxon-name>Tetramorium venator</tp:taxon-name></italic> (<ext-link xmlns:xlink="http://www.w3.org/1999/xlink" ext-link-type="uri" xlink:href="http://data.antweb.org/specimen/CASENT0195574" xlink:type="simple">CASENT0195574</ext-link>).</p></caption><graphic xmlns:xlink="http://www.w3.org/1999/xlink" xlink:href="zookeys-411-067-g006.jpg" position="float" orientation="portrait" xlink:type="simple"/></fig></tp:treatment-sec><ref-list><ref id="B58"><mixed-citation xmlns:xlink="http://www.w3.org/1999/xlink" xlink:type="simple"><person-group><name name-style="western"><surname>Wheeler</surname><given-names>WM</given-names></name></person-group> (<year>1922</year>) <article-title>Ants collected by the American Museum Congo Expedition. A contribution to the myrmecology of Africa.</article-title><source>Bulletin of the American Museum of Natural History</source><volume>45</volume>: <fpage>1</fpage>–<lpage>1055</lpage>.</mixed-citation></ref><ref id="B6"><mixed-citation xmlns:xlink="http://www.w3.org/1999/xlink" xlink:type="simple"><person-group><name name-style="western"><surname>Bolton</surname><given-names>B</given-names></name></person-group> (<year>1976</year>) <article-title>The ant tribe Tetramoriini (Hymenoptera: Formicidae). Constituent genera, review of smaller genera and revision of <italic>Triglyphothrix</italic> Forel.</article-title><source>Bulletin of the British Museum (Natural History) Entomology</source><volume>34</volume>: <fpage>281</fpage>–<lpage>379</lpage>.</mixed-citation></ref><ref id="B1"><mixed-citation xmlns:xlink="http://www.w3.org/1999/xlink" xlink:type="simple"><person-group><name name-style="western"><surname>Arnold</surname><given-names>G</given-names></name></person-group> (<year>1917</year>) <article-title>A monograph of the Formicidae of South Africa. Part III. Myrmicinae.</article-title><source>Annals of the South African Museum</source><volume>14</volume>: <fpage>271</fpage>–<lpage>402</lpage>.</mixed-citation></ref><ref id="B24"><mixed-citation xmlns:xlink="http://www.w3.org/1999/xlink" xlink:type="simple"><person-group><name name-style="western"><surname>Forel</surname><given-names>A</given-names></name></person-group> (<year>1913a</year>) <article-title>Fourmis de Rhodesia, etc. récoltées par M. G. Arnold, le Dr H. Brauns et K. Fikendey.</article-title><source>Annales de la Société entomologique de Belgique</source><volume>57</volume>: <fpage>108</fpage>–<lpage>147</lpage>.</mixed-citation></ref></ref-list></tp:taxon-treatment>
